# Supplementary material for: Precision engineering of the probiotic Escherichia coli Nissle 1917 with prime editing
Source: Appl Environ Microbiol. 2025 Jan 31;91(2):e00031-25. doi: 10.1128/aem.00031-25 (PMC11837520; doi:10.1128/aem.00031-25)
Supplement: Supplemental data set — Summary of off-target events. [file aem.00031-25-s0001.xlsx]

## Sheet: summary
Supplemental Material
Dataset - Summary of off-target events
	PR01-1	PR01-2	PR01-3	PR01-4	PR02-1	PR02-2	PR02-3	PR02-4	PR03-1	PR03-2	PR03-3	PR03-4	PR17-1	PR17-2	PR17-3	PR17-4	PR18-1	PR18-2	PR18-3	PR18-4
nonsense mutations	0	0	0	0	0	0	0	0	0	0	0	0	3	0	3	1	3	2	1	2
missense mutation	2	5	6	6	4	5	8	6	4	4	4	5	40	20	25	16	12	11	15	21
silent mutations	1	7	2	0	3	1	0	0	2	3	2	3	32	12	11	14	12	10	19	13
noncoding regions	3	9	8	9	9	7	6	10	10	10	8	8	39	26	25	19	20	17	21	30
Total off-target events	6	21	16	15	16	13	14	16	16	17	14	16	114	58	64	50	47	40	56	66
Notes
PR01-1 (SAMN42513391): PR01 isolate-1 with DNA insertion in glnA.
PR01-2 (SAMN42513392): PR01 isolate-2 with DNA insertion in glnA.
PR01-3 (SAMN42513393): PR01 isolate-3 with DNA insertion in glnA.
PR01-4 (SAMN42513394): PR01 isolate-4 with DNA insertion in glnA.
PR02-1 (SAMN42513395): PR02 isolate-1 with DNA deletion in glnA.
PR02-2 (SAMN42513396): PR02 isolate-2 with DNA deletion in glnA.
PR02-3 (SAMN42513397): PR02 isolate-3 with DNA deletion in glnA.
PR02-4 (SAMN42513398): PR02 isolate-4 with DNA deletion in glnA.
PR03-1 (SAMN42513399): PR03 isolate-1 with DNA substitution in glnA.
PR03-2 (SAMN42513400): PR03 isolate-2 with DNA substitution in glnA.
PR03-3 (SAMN42513401): PR03 isolate-3 with DNA substitution in glnA.
PR03-4 (SAMN42513402): PR03 isolate-4 with DNA substitution in glnA.
PR17-1 (SAMN42513403): PR17 isolate-1 with early STOP codon insertion in glnA.
PR17-2 (SAMN42513404): PR17 isolate-2 with early STOP codon insertion in glnA.
PR17-3 (SAMN42513405): PR17 isolate-3 with early STOP codon insertion in glnA.
PR17-4 (SAMN42513406): PR17 isolate-4 with early STOP codon insertion in glnA.
PR18-1 (SAMN42513407): PR18 isolate-1 with START codon exclusion in glnA.
PR18-2 (SAMN42513408): PR18 isolate-2 with START codon exclusion in glnA.
PR18-3 (SAMN42513409): PR18 isolate-3 with START codon exclusion in glnA.
PR18-4 (SAMN42513410): PR18 isolate-4 with START codon exclusion in glnA.
Reference genome NCBI accession number NZ_CP082949.1

## Sheet: PR01-1
Off-target events in PR01-1
position	wild-type	edited	mutation type
1546997	G	T	noncoding regions
2766881	T	C	missense mutation
2822376	G	T	missense mutation
3609957	T	C	noncoding regions
4181628	T	G	noncoding regions
4943617	C	T	silent mutation

## Sheet: PR01-2
Off-target events in PR01-2
position	wild-type	edited	mutation type
747268	G	A	noncoding regions
881759	C	G	noncoding regions
1201109	A	T	missense mutation
1201158	A	T	silent mutation
2766881	T	C	missense mutation
2768310	A	T	noncoding regions
2768313	T	G	noncoding regions
2822376	G	T	missense mutation
2826796	A	G	noncoding regions
3022330	A	G	noncoding regions
3609957	T	C	noncoding regions
3631886	T	C	missense mutation
4181628	T	G	noncoding regions
4309101	C	A	noncoding regions
4686955	G	A	silent mutation
4686967	T	C	silent mutation
4686969	A	G	missense mutation
4686988	T	C	silent mutation
4687024	C	T	silent mutation
4687025	A	C	silent mutation
4943617	C	T	silent mutation

## Sheet: PR01-3
Off-target events in PR01-3
position	wild-type	edited	mutation type
747268	G	A	noncoding regions
2492822	C	G	missense mutation
2571452	A	C	missense mutation
2703790	C	A	missense mutation
2766881	T	C	missense mutation
2768310	A	T	noncoding regions
2768313	T	G	noncoding regions
2826796	A	G	noncoding regions
3563060	G	T	noncoding regions
3563061	C	T	noncoding regions
3609957	T	C	noncoding regions
3631886	T	C	missense mutation
3631891	T	C	silent mutation
3631894	A	G	silent mutation
3814078	G	C	missense mutation
4515356	T	C	noncoding regions

## Sheet: PR01-4
Off-target events in PR01-4
position	wild-type	edited	mutation type
747268	G	A	noncoding regions
1006295	G	T	noncoding regions
1006365	G	C	noncoding regions
1546997	G	T	noncoding regions
2571452	A	C	missense mutation
2636885	C	T	missense mutation
2703790	C	A	missense mutation
2766881	T	C	missense mutation
2822376	G	T	missense mutation
2826796	A	G	noncoding regions
3609957	T	C	noncoding regions
3814078	G	C	missense mutation
4181628	T	G	noncoding regions
4309101	C	A	noncoding regions
4515356	T	C	noncoding regions

## Sheet: PR02-1
Off-target events in PR02-1
position	wild-type	edited	mutation type
802358	G	A	noncoding regions
802441	C	G	silent mutation
937572	C	A	noncoding regions
937590	A	T	noncoding regions
2636885	C	T	missense mutation
2766881	T	C	missense mutation
2768310	A	T	noncoding regions
2768313	T	G	noncoding regions
3461564	G	A	noncoding regions
3461569	A	G	noncoding regions
3575817	G	A	noncoding regions
3575829	T	A	noncoding regions
3631886	T	C	missense mutation
3631891	T	C	silent mutation
3814078	G	C	missense mutation
4943617	C	T	silent mutation

## Sheet: PR02-2
Off-target events in PR02-2
position	wild-type	edited	mutation type
1084703	A	T	noncoding regions
1084709	T	G	noncoding regions
1084710	T	C	noncoding regions
2519336	G	A	missense mutation
2766881	T	C	missense mutation
2826796	A	G	noncoding regions
3575817	G	A	noncoding regions
3575829	T	A	noncoding regions
3609957	T	C	noncoding regions
3814078	G	C	missense mutation
4200313	C	A	missense mutation
4200316	C	G	missense mutation
4943617	C	T	silent mutation

## Sheet: PR02-3
Off-target events in PR02-3
position	wild-type	edited	mutation type
1302753	G	A	noncoding regions
1471175	G	T	missense mutation
1744509	T	A	missense mutation
1744510	A	G	missense mutation
2636885	C	T	missense mutation
2703790	C	A	missense mutation
2766881	T	C	missense mutation
2826796	A	G	noncoding regions
3563043	T	C	noncoding regions
3575817	G	A	noncoding regions
3575829	T	A	noncoding regions
3609957	T	C	noncoding regions
3631886	T	C	missense mutation
3814078	G	C	missense mutation

## Sheet: PR02-4
Off-target events in PR02-4
position	wild-type	edited	mutation type
419095	T	G	noncoding regions
964161	T	C	noncoding regions
964170	T	C	noncoding regions
964188	T	C	noncoding regions
964212	G	A	noncoding regions
964213	C	A	noncoding regions
1744509	T	A	missense mutation
1744510	A	G	missense mutation
1908922	T	C	missense mutation
2766881	T	C	missense mutation
2822376	G	T	missense mutation
2826796	A	G	noncoding regions
3461564	G	A	noncoding regions
3461569	A	G	noncoding regions
3609957	T	C	noncoding regions
3814078	G	C	missense mutation

## Sheet: PR03-1
Off-target events in PR03-1
position	wild-type	edited	mutation type
964161	T	C	noncoding regions
964170	T	C	noncoding regions
964188	T	C	noncoding regions
964212	G	A	noncoding regions
964213	C	A	noncoding regions
1201109	A	T	missense mutation
1201158	A	T	silent mutation
1302753	G	A	noncoding regions
2822376	G	T	missense mutation
2826796	A	G	noncoding regions
3022330	A	G	noncoding regions
3609957	T	C	noncoding regions
3631886	T	C	missense mutation
3814078	G	C	missense mutation
4181628	T	G	noncoding regions
4943617	C	T	silent mutation

[truncated: 11 more sheets: PR03-2, PR03-3, PR03-4, PR17-1, PR17-2, PR17-3, PR17-4, PR18-1, PR18-2, PR18-3, PR18-4]
